# Supplementary material for: Taxonomic and functional metagenomic assessment of a Dolichospermum bloom in a large and deep lake south of the Alps
Source: FEMS Microbiol Ecol. 2024 Sep 3;100(10):fiae117. doi: 10.1093/femsec/fiae117 (PMC11412076; doi:10.1093/femsec/fiae117)
Supplement: fiae117_Supplemental_Files [file fiae117_supplemental_files.zip]

Archive with 5 entries (5 files):
- MAG_Dolichospermum_bloom_Suppl_Figures.pdf
- MAG_Dolichospermum_bloom_Suppl_Table_1.pdf
- MAG_Dolichospermum_bloom_Suppl_Table_2.pdf
- MAG_Dolichospermum_bloom_Suppl_Table_3.pdf
- MAG_Dolichospermum_bloom_Suppl_Table_4.pdf
